# Supplementary material for: Body Surface Area-Based Dosing of Mycophenolate Mofetil in Pediatric Hematopoietic Stem Cell Transplant Recipients: A Prospective Population Pharmacokinetic Study
Source: Pharmaceutics. 2023 Dec 7;15(12):2741. doi: 10.3390/pharmaceutics15122741 (PMC10748085; doi:10.3390/pharmaceutics15122741)
Supplement: Supplementary file 1 [file pharmaceutics-15-02741-s001.zip]

Archive with 1 entries (1 files):
- pharmaceutics-2699485-supplementary.pdf
